# Supplementary material for: Evaluation of portal pressure by doppler ultrasound in patients with cirrhosis before and after simvastatin administration – a randomized controlled trial
Source: F1000Res. 2018 Mar 1;7:256. [Version 1] doi: 10.12688/f1000research.13915.1 (PMC5883384; doi:10.12688/f1000research.13915.1)
Supplement: Dataset for Groups 1 and 2 of the study — • N: Number • Group: 1, 2 • Sex: •Male: 1 •Female: 2 • Previous portal hypertension-related GIT bleeding: •Yes: 1 •No: 0 • Endoscopy: •Yes: 1 •No: 0 • Varices and portal gastropathy: •Yes: 1 •No: 0 • History of β-blocker use: •Yes: 1 •No: 0 • Hypertension (HTN): •Yes: 1 •No: 0 • History of diuretic use: •Yes: 1 •No: 0 • Diabetes mellitus (DM): •Yes: 1 •No: 0 • Hepatic encephalopathy: •Yes: 1 •No: 0 • Hepatitis B virus (HBV): •Yes: 1 •No: 0 • Hepatitis C virus (HCV): • Yes: 1• NO: 0 • Jaundice: •Yes: 1 •No: 0 • Lower limb (LL) edema: •Yes: 1 •NO: 0 • Ascites: •Yes: 1 No: 0 • Child–Pugh class: •Child–Pugh class A: 1 •Child–Pugh class B: 2. •Child–Pugh class C: 3 • Myalgia: •Yes: 1 •No: 0 • Diarrhea: •Yes: 1 •No: 0 • Worsening of ascites: •Yes: 1 •No: 0 • Observed improvement in muscle cramps: •Yes: 1 •No: 0 • ALT Alanine transferase • AST Aspartate aminotransferase • HAPI Hepatic artery pulsatility index • HARI Hepatic artery resistance index • Hb Hemoglobin • LVI Liver vascular index • MLVI Modified liver vascular index • PHI Portal hypertension index • PVD Portal vein diameter • PVBF Portal vein blood flow • PVV Portal vein velocity • SARI Splenic artery resistance index • RBCs Red blood cells • WBCs White blood cells [file f1000research-7-15128-s0000.tgz]

Archive with 1 entries (1 files):
- 144cb5af-e505-4037-9111-b2328c1324dd_Dataset_FINAL.xls
