# Supplementary material for: Evaluation of portal pressure by doppler ultrasound in patients with cirrhosis before and after simvastatin administration – a randomized controlled trial
Source: F1000Res. 2018 Mar 1;7:256. [Version 1] doi: 10.12688/f1000research.13915.1 (PMC5883384; doi:10.12688/f1000research.13915.1)
Supplement: Dataset for Groups 1 and 2 of the study — • N: Number • Group: 1, 2 • Sex: •Male: 1 •Female: 2 • Previous portal hypertension-related GIT bleeding: •Yes: 1 •No: 0 • Endoscopy: •Yes: 1 •No: 0 • Varices and portal gastropathy: •Yes: 1 •No: 0 • History of β-blocker use: •Yes: 1 •No: 0 • Hypertension (HTN): •Yes: 1 •No: 0 • History of diuretic use: •Yes: 1 •No: 0 • Diabetes mellitus (DM): •Yes: 1 •No: 0 • Hepatic encephalopathy: •Yes: 1 •No: 0 • Hepatitis B virus (HBV): •Yes: 1 •No: 0 • Hepatitis C virus (HCV): • Yes: 1• NO: 0 • Jaundice: •Yes: 1 •No: 0 • Lower limb (LL) edema: •Yes: 1 •NO: 0 • Ascites: •Yes: 1 No: 0 • Child–Pugh class: •Child–Pugh class A: 1 •Child–Pugh class B: 2. •Child–Pugh class C: 3 • Myalgia: •Yes: 1 •No: 0 • Diarrhea: •Yes: 1 •No: 0 • Worsening of ascites: •Yes: 1 •No: 0 • Observed improvement in muscle cramps: •Yes: 1 •No: 0 • ALT Alanine transferase • AST Aspartate aminotransferase • HAPI Hepatic artery pulsatility index • HARI Hepatic artery resistance index • Hb Hemoglobin • LVI Liver vascular index • MLVI Modified liver vascular index • PHI Portal hypertension index • PVD Portal vein diameter • PVBF Portal vein blood flow • PVV Portal vein velocity • SARI Splenic artery resistance index • RBCs Red blood cells • WBCs White blood cells [file f1000research-7-15128-s0000.tgz › 144cb5af-e505-4037-9111-b2328c1324dd_Dataset_FINAL.xls]

## Sheet: ورقة1
N	Group	Sex	Previous portal hypertension-related GIT bleeding	Endoscopy	Varices and portal gastropathy	History of β-blocker use	HTN	History of diuretic use	DM	Hepatic encephalopathy	HBV	HCV	Jaundice	LL edema	Ascites	Child-Pugh class	Myalgia	Diarrhea	Worsening of ascites	Observed improvements in muscle cramps	Age	Child–Pugh score	Hb%	RBCs	Platelets	TLC	INR	Activity	PT	AST baseline	AST day 14	AST day 30	ALT baseline	ALT day 4	ALT day 30	Serum albumin	Total bilirubin baseline/day 14/day 30	Total bilirubin day 14	Total bilirubin day 30	Serum Cr	Serum urea	Random blood sugar baseline	Random blood sugar day 30	Spleen (cm)	PVD (mm) baseline	PVD (mm) day 30 day (mm)	PVV (cm/s) baseline	PVV (cm/s) day 30	PVBF baseline
1	1	2	1	1	1	0	0	1	0	1	0	1	1	1	1	2	0	0	0	1	63	8	9	3.4	100	6	1.5	61	16.8	125	100	80	80	74	45	3.3	2.6	3	1.9	1	50	150	97	14	10.2	10.8	8.2	9.3	0.49
2	1	2	0	0	0	0	1	1	1	0	0	1	1	1	1	2	0	0	0	1	60	7	10.7	3.9	105	6.9	1.7	56	15.7	29	50	49	25	31	40	3	0.9	0.8	1	1.8	65	250	165	16	13	11.9	8.9	9.8	0.54
3	1	2	1	1	1	0	1	1	1	0	0	1	1	1	0	2	0	0	0	0	54	7	10.5	4.5	95	4.2	1.3	70	14.7	41	60	49	38	57	35	3.5	0.9	1.2	1	0.9	42	210	179	14	14.4	15	6.7	7.4	0.57
4	1	1	0	0	0	0	0	1	0	0	0	1	1	1	1	2	0	0	1	0	53	9	11.9	4.11	145	9.6	1.5	65	15.2	69	70	53	35	46	35	2.1	1.6	2.1	2.5	0.8	28	100	90	20	16	15.4	10.9	10.3	0.54
5	1	1	1	1	1	0	0	1	0	1	0	1	1	1	1	3	1	0	0	0	56	12	10.3	3.4	100	4.3	1.6	44	19	58	29	45	26	20	30	2.5	3.4	4.1	3.5	0.7	31	97	100	23	9	11	8	10.4	0.18
6	1	2	1	1	1	0	0	1	0	0	0	1	1	1	0	2	0	0	0	0	46	9	9.3	3.6	100	3.7	1.5	62	17	110	90	100	70	53	45	2.5	6.4	4.1	5.6	0.7	25	130	160	17	11	11.7	7.5	8.2	0.52
7	1	1	0	1	1	0	0	1	0	0	0	1	1	1	1	2	0	0	0	0	50	9	10.2	3.5	83	2.1	1.4	67.5	12.9	98	33	85	45	37	50	2.2	2.9	1.5	2.4	1.1	45	90	130	15	12.5	13	10.2	9.9	1.03
8	1	2	0	0	0	0	0	1	1	0	0	1	1	1	1	1	1	0	0	1	60	6	12.4	3.9	75	4.6	1.28	75	15.7	100	48	127	47	37	50	3.9	1.8	1.6	1.9	0.7	49	119	230	16	15	14	10.6	10.5	1.08
9	1	2	0	1	1	0	0	1	0	0	0	1	1	1	1	2	0	0	0	1	48	7	9.2	4.8	140	7.2	1.7	47	19.9	71	75	67	32	50	60	2.8	1.8	1.6	2	1	27	194	97	18	15.8	16.8	13	8	0.76
10	1	1	1	1	1	0	0	1	0	1	0	1	1	1	1	3	0	0	0	0	51	10	9.1	2.4	107	2.5	1.68	51	18	32	38	42	15	20	38	2.8	2	2.1	2.6	1.4	45	122	100	23.6	14.7	15.7	5.5	5.1	0.45
11	1	1	1	1	1	1	0	1	0	1	0	1	1	1	1	3	0	1	0	1	45	10	10.7	3.5	60	4	1.57	60	17	76	13	70	45	8	35	2.1	4.2	1.5	2.7	0.8	29	140	110	14.9	11	10.4	6.85	8.2	0.25
12	1	1	1	1	1	1	0	1	0	1	0	1	1	1	1	3	0	0	0	0	47	11	12.4	4.28	62	5.4	1.6	67	17	64	75	59	33	41	35	2.2	9.8	7.2	3.4	0.8	21	140	107	19	14	15	15.3	14.3	0.45
13	1	2	1	1	1	1	0	1	0	0	0	1	0	0	1	2	0	1	0	1	58	8	9.4	3.3	101	4	1.1	85	14.5	86	70	67	37	45	35	2.6	0.9	0.7	1	0.7	34	110	80	14.5	10	10.3	9.9	10.5	0.2
14	1	2	1	1	1	1	0	1	0	1	0	1	1	1	1	2	0	0	1	0	60	9	9.7	3.3	128	3.7	1.5	53	16.7	59	48	52	39	45	30	2.5	1	1.3	1.8	0.9	37	95	120	14.5	14.6	14.8	10.6	9.2	1.08
15	1	1	1	1	1	1	0	0	0	0	0	1	1	0	0	1	0	0	0	0	49	6	14.5	3.9	103	4.8	1.3	61.7	14.9	57	60	88	55	30	43	3.2	1.8	2	2.1	0.8	31	97	100	16.7	15.6	13.3	8.7	13.5	0.7
16	1	1	0	0	0	1	0	1	0	0	0	1	0	1	0	2	0	0	0	0	45	7	10.2	3.2	111	6.7	1.4	67	16	30	29	35	20	18	27	3	1.9	2.3	1.8	0.7	21	110	88	14	17.2	18	10.25	9.5	0.17
17	1	2	0	1	1	1	0	1	0	0	0	1	1	1	1	2	0	0	0	1	56	7	13	3.9	133	6	1.4	56	18	45	41	50	35	25	41	2.9	1.6	1.5	1.7	0.8	25	100	120	17.3	15	14.5	6.45	9.5	0.79
18	1	2	0	1	1	1	1	1	0	0	0	1	1	1	1	2	0	0	1	0	45	7	10.1	3.5	100	3	1.5	61	15.1	30	45	37	21	29	19	2.9	1.5	1.7	2	0.8	32	97	100	15.4	13	13.5	7.55	11.5	0.32
19	1	1	1	1	1	1	0	0	1	0	0	1	1	0	0	1	0	0	0	1	38	6	12.2	4.2	140	3.4	1.6	50	19	92	79	105	70	50	90	3.4	0.7	0.8	1.1	0.9	31	80	110	14.4	11.3	12.3	8.95	8.7	0.49
20	1	1	1	1	1	1	0	1	0	1	0	1	1	1	1	3	0	0	0	0	46	10	9.5	3.3	100	3.6	1.6	48	19.6	26	20	38	38	50	48	2.2	0.8	1.5	1.9	1.3	55	110	80	13.6	10.9	11.4	6.45	5.6	0.35
21	2	1	0	0	0	1	1	1	1	1	0	1	1	1	1	3	0	0	0	0	65	10	10	3.8	120	4	1.4	61	17	85	.	.	45	.	.	2.2	1.6	.	.	1.8	62	.	.	15.5	10.6	12.3	8.5	9.7	0.35
22	2	1	1	1	1	1	0	1	0	0	0	1	1	1	0	2	0	0	1	0	49	8	9.3	3.4	60	3.4	1.5	60	17.3	36	.	.	62	.	.	3.2	1.8	.	.	1	27	.	.	20	16.5	13.8	7.05	6.95	0.1
23	2	1	1	1	1	1	0	1	0	1	0	1	1	1	1	3	0	1	0	0	50	10	13.2	4.2	100	5	1.65	48	19.5	59	.	.	23	.	.	2.6	1.9	.	.	0.8	39	.	.	16.2	12.3	11.8	10.3	9.95	0.48
24	2	1	0	1	1	1	0	1	1	0	1	0	1	1	1	3	0	0	0	0	53	10	9.4	3.1	100	3.5	1.7	51	19.2	30	.	.	27	.	.	2.4	2.4	.	.	1.6	86	.	.	16.5	15.1	15.2	10.45	5.1	0.43
25	2	1	0	1	1	1	0	1	0	0	0	1	1	1	1	2	0	0	0	0	45	7	10.2	3.4	125	4	1.3	61	14	70	.	.	55	.	.	3.2	1.8	.	.	0.9	30	.	.	15	11.1	13	7.6	8.9	0.59
26	2	1	0	0	0	1	0	1	0	0	0	1	1	1	1	3	0	0	0	0	42	11	10.2	3.3	75	3.2	2.1	36	20.1	20	.	.	15	.	.	2.6	2.5	.	.	1.2	24	.	.	18.4	13	14.1	9.2	9.9	0.64
27	2	2	1	1	1	1	0	0	0	0	0	1	0	1	0	1	0	0	0	0	48	6	9.8	3.3	155	2.8	1.56	54	18.6	26	.	.	24	.	.	3.4	1.7	.	.	0.8	34	.	.	14	17.3	14.8	11.4	15.3	0.58
28	2	1	1	1	1	1	0	1	0	0	0	1	1	1	1	3	0	0	0	0	53	11	11.5	4.2	55	3.3	2.31	37.5	19.8	50	.	.	30	.	.	2.9	3.2	.	.	0.9	22	.	.	16.2	17.2	14.3	10.25	5.8	0.44
29	2	1	0	1	1	1	0	1	0	0	0	1	1	1	1	3	0	0	0	0	55	11	9.4	3.3	144	6.9	1.7	44	20	140	.	.	126	.	.	2.9	4.9	.	.	1.5	69	.	.	16.7	14.3	14.5	7.95	9.5	1.15
30	2	1	1	1	1	1	0	1	0	0	0	1	1	1	1	2	1	0	0	0	60	9	9.8	2.8	110	5.6	1.7	44	20.5	19	.	.	14	.	.	2.4	2	.	.	0.8	45	.	.	19	11.2	11.7	7.15	8.4	0.16
31	2	1	1	1	1	0	0	1	0	0	0	1	1	1	1	2	0	0	1	0	55	9	11	4.1	104	8	1.6	55	18	131	.	.	129	.	.	2.4	1.9	.	.	1.2	71	.	.	17.8	17.7	17.9	6.5	6.8	0.5
32	2	1	1	1	1	0	0	1	0	0	0	1	1	1	1	2	0	0	1	0	48	9	8.5	2.9	98	3.5	1.6	47	19.7	46	.	.	36	.	.	3	2.1	.	.	0.9	23	.	.	16	14	11.8	6.8	8.4	0.4
33	2	1	0	1	1	0	0	1	1	0	0	1	1	1	1	3	1	0	0	0	49	12	10.6	3.3	80	2	2.01	37	22.7	30	.	.	24	.	.	1.9	2.4	.	.	1.9	39	.	.	21	14	11.9	8	8.2	0.25
34	2	1	0	0	0	0	0	0	0	0	0	1	1	1	1	3	0	0	0	0	55	11	9.5	2.8	100	3.5	1.7	53	19	20	.	.	15	.	.	2.3	3.5	.	.	1.5	40	.	.	20	13.5	14.3	9.5	8.1	0.27
35	2	1	0	0	0	0	0	0	0	0	0	1	1	0	0	2	0	0	0	0	48	8	11	3.6	75	3.7	1.8	52	19.2	50	.	.	23	.	.	2.3	7.2	.	.	1	30	.	.	16.9	17.7	16.7	14.3	14.4	1.27
36	2	2	0	0	0	0	0	1	0	0	1	1	1	0	1	2	0	0	0	0	33	7	11	3.6	100	4.5	1.5	59	17.5	50	.	.	31	.	.	3.1	2	.	.	1.1	20	.	.	15	19.1	16.8	12.3	8.6	1.27
37	2	2	1	1	1	0	0	1	0	0	0	1	1	1	1	2	1	0	1	0	45	8	9.8	3.3	155	2.2	1.56	52	18.6	26	.	.	24	.	.	2.8	1.8	.	.	1.5	46	.	.	15.4	14.6	14.8	10.6	9.25	1.08
38	2	2	1	0	0	0	0	0	0	0	0	1	1	0	1	2	0	0	0	0	59	7	9.8	3.2	81	4	1.8	36	19	46	.	.	30	.	.	3.2	1.8	.	.	0.8	32	.	.	15	17	19.8	6.55	5.2	0.54
39	2	1	0	1	1	0	0	1	0	1	0	1	1	1	1	3	1	0	1	0	55	11	9.5	3.8	120	5.3	1.7	45	20	56	.	.	25	.	.	2.2	2.8	.	.	1.5	34	.	.	19	17.1	13.7	7.95	7.1	0.23
40	2	1	1	1	1	0	0	1	0	1	0	1	1	1	0	3	0	0	0	0	49	10	10	3.4	70	3	1.6	54	17.9	45	.	.	30	.	.	3.2	3.9	.	.	1.1	47	.	.	14.3	12.8	12.1	5.95	4.7	0.41
[truncated: 14 more columns]
