# Supplementary material for: Evaluation of portal pressure by doppler ultrasound in patients with cirrhosis before and after simvastatin administration – a randomized controlled trial
Source: F1000Res. 2018 Mar 1;7:256. [Version 1] doi: 10.12688/f1000research.13915.1 (PMC5883384; doi:10.12688/f1000research.13915.1)
Supplement: Supplementary file 3 [file f1000research-7-15128-s0002.tgz]

Archive with 1 entries (1 files):
- 8176033d-5584-437a-a54a-4d5ecb31fc08.DOC
